# Supplementary material for: A novel time-lapse imaging method for studying developing bacterial biofilms
Source: Sci Rep. 2022 Dec 7;12:21120. doi: 10.1038/s41598-022-24431-y (PMC9729682; doi:10.1038/s41598-022-24431-y)
Supplement: Supplementary file 12 — Supplementary Information 2. [file 41598_2022_24431_MOESM12_ESM.xlsx]

## Sheet: Sheet2
Supplementary File 1
Measuring point	Automated recording Temperature (°C)	Automated recording Humidity (%)	Manual recording Temperature (°C)	Manual recording Humidity (%)
1	29.7	85.6	29.8	61.2
2	29.8	85.3	29.7	71.2
3	29.8	84.4	29.7	55.6
4	29.8	85	28.8	68.1
5	29.8	84.6	27.9	75.7
6	29.8	84.8	26.9	73.8
7	29.8	85	26.8	72
8	29.8	85.2	26.9	76.7
9	29.8	85.5	26.9	69.1
10	29.8	85.4	26	77.6
11	29.8	85.3	25.9	67.7
12	29.8	85.2	26	76.3
13	29.8	85.2	26	64.7
14	29.9	85.3	26.1	76.4
15	29.8	85.2	26	69.8
16	29.8	85.2	26.2	75.8
17	29.9	85.3	26.1	71.6
18	29.9	85.3	26.2	77.4
19	29.9	85.2	26.2	74.7
20	29.9	85.3	26.2	71.3
21	29.9	85.3	26.3	76.1
22	30	85.2	26.3	71.8
23	30	85.1	26.4	76.9
24	29.9	85	26.4	73.4
25	30	84.9	26.3	68.6
26	30	84.9	26.4	75
27	30	84.8	26.5	71.7
28	30	84.7	26.5	78.6
29	30	84.6	26.5	74.1
30	30	84.8	26.5	70.9
31	30.1	84.8	26.6	75.2
32	30.1	84.8	26.6	74.9
33	30.1	84.8	26.7	78.7
34	30.1	84.8	26.7	72.9
35	30.1	84.8	26.7	68
36	30.1	84.8	26.8	77.1
37	30.2	84.8	26.8	72.3
38	30.2	84.6	26.8	66.9
39	30.2	84.6	26.9	77.5
40	30.2	66.3	26.9	70.8
41	30.2	74.5	27	75.8
42	30.2	78.5	26.9	73.9
43	30.2	80.7	27	79.4
44	30.2	82	27	74.9
45	30.2	82.2	27	72.2
46	30.1	82.7	27.1	78.5
47	30.1	83.1	27.1	73.6
48	30.1	83.4	27.2	81.4
49	30.1	83	27.2	77.8
50	30.1	83.1	27.2	70.3
51	30	83.3	27.2	76.3
52	30	83.5	27.2	74.1
53	30	83.6	27.3	76.6
54	30	83.7	27.3	76.5
55	30	83.9	27.5	67.8
56	30	84.1	27.6	81.2
57	30	84.5	27.5	84.7
58	30	84.6	27.4	79
59	30	84.7	27.5	81.7
60	30	84.9	27.4	73.5
61	30	85	27.4	81.6
62	30	85	27.3	73.2
63	30	85	27.3	78.6
64	30	85	27.2	76.1
65	30	85.1	27.2	64.8
66	30	85.1	27.1	74.6
67	30	85.1	27.2	60
68	30	85.1	27.2	73.3
69	30	85.1	27.1	66
70	30	85.1	27.2	75
71	30	85.1	27.1	70
72	30	85.2	27.1	57.4
73	30	85.3	27.1	70.3
74	30	85.4	27.1	62.6
75	30	85.4	27.1	69.9
76	30	85.4	27.1	69.1
77	29.9	85.5	27.1	73.8
78	29.9	85.3	27.1	68
79	30	85.4	27.1	56.6
80	30	85.4	27.1	69.3
81	29.9	85.4	27.1	63.8
82	30	85.4	27.1	72.1
83	30	85.4	27.1	66.5
84	30	85.5	27.1	56.1
85	29.9	85.5	27.1	67.5
86	29.9	85.6	27.2	76.7
87	29.9	85.7	27.1	68.1
88	29.9	85.7	27.2	73.3
89	29.9	85.8	27.2	68.1
90	29.9	85.7	27.2	73.3
91	29.9	85.7	27.2	68.1
92	29.9	85.7	27.2	73.6
93	29.9	85.6	27.3	69.8
94	29.9	85.8	27.3	74.5
95	29.9	85.7	27.3	69.4
96	29.9	85.7	27.4	73.5
97	29.9	85.7	27.3	67.7
98	29.8	85.7	27.4	55.8
99	29.9	85.8	27.4	68.4
100	29.8	85.7	27.3	67.1
101	29.8	85.7	27.4	72.7
102	29.8	85.7	27.4	67.5
103	29.8	85.8	27.5	74.6
104	29.8	85.8	27.5	69.4
105	29.8	85.8	27.5	76.4
106	29.8	85.9	27.5	72.7
107	29.8	85.8	27.5	55.1
108	29.8	85.7	27.6	69.7
109	29.8	85.6	27.5	64.5
110	29.8	85.7	27.6	73.9
111	29.8	85.7	27.6	66.7
112	29.7	85.6	27.7	73.1
113	29.7	85.7	27.7	66.6
114	29.9	85.8	27.7	70.7
115	30	85.8	27.7	73.3
116	30	85.8	27.7	57.9
117	30	85.9	27.7	73.3
118	30.1	85.9	27.7	65.1
119	30.1	85.9	27.7	71.3
120	30.1	85.8	27.8	76.2
121	30	86	27.8	78
